# Supplementary material for: Past and present: changes in the Odonata fauna of small lowland watercourses
Source: Biodivers Data J. 2023 Oct 17;11:e107919. doi: 10.3897/BDJ.11.e107919 (PMC10598554; doi:10.3897/BDJ.11.e107919)
Supplement: Supplementary material 1 — Checklist of the dragonfly fauna of the investigated three small lowland watercourses [file bdj-11-e107919-s001.xlsx]

## Sheet: Munka1
2021
	KK1	KK2	KK3	KK4	KK5	KK6	KK7	Kf1	Kf2	Kf3	Kf4	Ö1	Ö2	Ö3	SUM
Chal-parv												1			1
Lest-barb			12	2		4			2	1	1		10		32
Symp-fusc							1			1	7			3	12
Calo-sple						5	2			11		11	7	4	40
Plat-penn						10				5		7	5	15	42
Coen-puel			20	51	29	37	22		32	43	29	23	22	21	329
Coen-pulc				3	1	3	2			2	2	1	5	1	20
Eryt-naja										1					1
Eryt-viri			1		3					8	9	6		4	31
Isch-eleg					2	6	1		8	11	5	5		1	39
Isch-pumi				2		3	1		3	2	1	1		7	20
Aesh-affi				1		2			6	3				1	13
Anac-isos						4									4
Aesh-mixt										1					1
Anax-impe									1	2		3			6
Brac-prat												4			4
Soma-flav									1						1
Soma-meri				1											1
Croc-eryt									1						1
Libe-depr			3	5									11		19
Libe-fulv					1				1	2				2	6
Orth-albi							1		2	5	2	3		6	19
Orth-brun									4	1	1		2		8
Orth-coer									1	4					5
Symp-meri			2	12		1	5		2	3				10	35
Symp-sang			7	20	15	12	9		14	12	6	5	1	9	110
Symp-stri										6				5	11
Total number of species	0	0	6	9	6	11	9	0	14	20	10	12	8	14	27
Total number of individuals	0	0	45	97	51	87	44	0	78	124	63	70	63	89	811
Past
	KK1	KK2	KK3	KK4	KK5	KK6	KK7	Kf1	Kf2	Kf3	Kf4	Ö1	Ö2	Ö3	SUM
Chal-parv	2	2	5	4	11										24
Lest-barb		6	2	10	2					1			3	7	31
Lest-spon		1												1	2
Lest-vire				1	7										8
Symp-fusc		32	12	9	9	6	5						1		74
Calo-sple			4	3	149	3				45	1	28	95	11	339
Plat-penn		3	4	5	9	6	5		4	77	1	33	167	17	331
Coen-orna	1		1							8					10
Coen-puel	22	14	17	10	13	6	23		1	30	3	30	74	69	312
Coen-pulc	1	8	7	9	27	17	13			3	3	12	12	20	132
Enal-cyat							2								2
Eryt-viri					2	6	6			3		5		2	24
Isch-eleg		7	13	7	37	42	27			17	1	38	60	18	267
Isch-pumi		1		3	2		1							2	9
Aesh-affi		2		1	2									1	6
Aesh-mixt				3	1	1								1	6
Anac-isos				1	8	2						5	4	2	22
Anax-impe					1					1		1	1		4
Brac-prat		1			3								3		7
Gomp-vulg					1					2					3
Soma-flav										1		1			2
Soma-meri					55							5		2	62
Soma-meta	1		5	2	15										23
Croc-eryt									1						1
Libe-depr	1	10	3	2						4		2	2	1	25
Libe-fulv	3		5	1	137	4						13	26	3	192
Libe-quad				1											1
Orth-albi	1	12	3	1	1		3			4					25
Orth-brun		9	3												12
Orth-canc					1							1			2
Orth-coer	11	2	8		35	6				5		16	74		157
Symp-depr							1								1
Symp-flav										14			2	4	20
Symp-meri		1		9	8	5	2		1			2	3	5	36
Symp-pede													6		6
Symp-sang	17	7	11	15	50	12	8		2	19		62	67	101	371
Symp-stri			3			1				3			3		10
Symp-vulg			1		1	1	4			8		2	5	3	25
Total number of species	10	17	18	20	26	15	13	0	5	18	5	17	19	19	38
Total number of individuals	60	118	107	97	587	118	100	0	9	245	9	256	608	270	2584
